# Supplementary material for: An integrative coding and non-coding SNPs analysis of the CLDN-3 gene in humans to identify high-priority variants using in-silico analysis
Source: Front Oncol. 2026 Jun 29;16:1816524. doi: 10.3389/fonc.2026.1816524 (PMC13357936; doi:10.3389/fonc.2026.1816524)
Supplement: Supplementary file 1 [file DataSheet1.csv]

Variant ID	Location	Alleles	Class	Source	Evidence	Conseq. Type
rs1462919250	7:73768997	T/C	SNP	dbSNP	Frequency~TOPMed~gnomAD	3 prime UTR variant
rs1395165337	7:73769001	A/G	SNP	dbSNP	Frequency~TOPMed	3 prime UTR variant
rs782509511	7:73769004	C/T	SNP	dbSNP	Frequency~TOPMed~gnomAD	3 prime UTR variant
rs1786997294	7:73769008	A/G	SNP	dbSNP	Frequency~gnomAD	3 prime UTR variant
rs1471690925	7:73769009	G/A/C	SNP	dbSNP	Frequency~TOPMed	3 prime UTR variant
rs1471690925	7:73769009	G/A/C	SNP	dbSNP	Frequency~TOPMed	3 prime UTR variant
rs2078545109	7:73769017	T/C	SNP	dbSNP	Frequency~TOPMed	3 prime UTR variant
rs1786997514	7:73769023	A/C	SNP	dbSNP	Frequency~gnomAD	3 prime UTR variant
rs1786997547	7:73769029	A/T	SNP	dbSNP	Frequency~TOPMed	3 prime UTR variant
rs1365391506	7:73769032	T/G	SNP	dbSNP	Frequency~TOPMed~gnomAD	3 prime UTR variant
rs782631677	7:73769035	C/G/T	SNP	dbSNP	Frequency~TOPMed~gnomAD	3 prime UTR variant
rs782631677	7:73769035	C/G/T	SNP	dbSNP	Frequency~TOPMed~gnomAD	3 prime UTR variant
rs1236401341	7:73769036	C/G	SNP	dbSNP	Frequency~TOPMed~gnomAD	3 prime UTR variant
rs1786997693	7:73769037	C/T	SNP	dbSNP	Frequency~TOPMed~gnomAD	3 prime UTR variant
rs1786997877	7:73769049	C/T	SNP	dbSNP	Frequency~TOPMed	3 prime UTR variant
rs1469268839	7:73769050	C/G/T	SNP	dbSNP	Frequency~TOPMed~gnomAD	3 prime UTR variant
rs1469268839	7:73769050	C/G/T	SNP	dbSNP	Frequency~TOPMed~gnomAD	3 prime UTR variant
rs984048698	7:73769051	G/A/C	SNP	dbSNP	Frequency~1000Genomes~TOPMed~gnomAD	3 prime UTR variant
rs984048698	7:73769051	G/A/C	SNP	dbSNP	Frequency~1000Genomes~TOPMed~gnomAD	3 prime UTR variant
rs908350130	7:73769052	G/A	SNP	dbSNP	Frequency~TOPMed~gnomAD	3 prime UTR variant
rs1353277925	7:73769058	G/A/C/T	SNP	dbSNP	Frequency~TOPMed~gnomAD	3 prime UTR variant
rs1353277925	7:73769058	G/A/C/T	SNP	dbSNP	Frequency~TOPMed~gnomAD	3 prime UTR variant
rs1353277925	7:73769058	G/A/C/T	SNP	dbSNP	Frequency~TOPMed~gnomAD	3 prime UTR variant
rs554155107	7:73769059	C/T	SNP	dbSNP	Frequency~1000Genomes~TOPMed~gnomAD	3 prime UTR variant
rs1554626529	7:73769060	C/T	SNP	dbSNP	Frequency~gnomAD	3 prime UTR variant
rs981849407	7:73769070	C/T	SNP	dbSNP	Frequency~TOPMed~gnomAD	3 prime UTR variant
rs1375742630	7:73769071	A/T	SNP	dbSNP	Frequency~TOPMed	3 prime UTR variant
rs1786998470	7:73769075	G/A	SNP	dbSNP	Frequency~TOPMed	3 prime UTR variant
rs1786998510	7:73769076	G/T	SNP	dbSNP	Frequency~TOPMed	3 prime UTR variant
rs565699335	7:73769079	A/C	SNP	dbSNP	Frequency~1000Genomes~TOPMed~gnomAD	3 prime UTR variant
rs1554626534	7:73769081	C/T	SNP	dbSNP	Frequency~gnomAD	3 prime UTR variant
rs1554626535	7:73769082	G/C/T	SNP	dbSNP	Frequency~TOPMed~gnomAD	3 prime UTR variant
rs1554626535	7:73769082	G/C/T	SNP	dbSNP	Frequency~TOPMed~gnomAD	3 prime UTR variant
rs1371553745	7:73769086	C/G/T	SNP	dbSNP	Frequency~TOPMed~gnomAD	3 prime UTR variant
rs1371553745	7:73769086	C/G/T	SNP	dbSNP	Frequency~TOPMed~gnomAD	3 prime UTR variant
rs1322805400	7:73769092	G/T	SNP	dbSNP	Frequency~TOPMed~gnomAD	3 prime UTR variant
rs1403590422	7:73769093	G/A/C	SNP	dbSNP	Frequency~TOPMed~gnomAD	3 prime UTR variant
rs1403590422	7:73769093	G/A/C	SNP	dbSNP	Frequency~TOPMed~gnomAD	3 prime UTR variant
rs1386841004	7:73769095	T/A	SNP	dbSNP	Frequency~TOPMed~gnomAD	3 prime UTR variant
rs1158969555	7:73769097	G/A	SNP	dbSNP	Frequency~TOPMed~gnomAD	3 prime UTR variant
rs1786998956	7:73769099	C/T	SNP	dbSNP	Frequency~TOPMed	3 prime UTR variant
rs1419283477	7:73769103	G/C/T	SNP	dbSNP	Frequency~TOPMed~gnomAD	3 prime UTR variant
rs1419283477	7:73769103	G/C/T	SNP	dbSNP	Frequency~TOPMed~gnomAD	3 prime UTR variant
rs1378718838	7:73769107	T/C	SNP	dbSNP	Frequency~TOPMed~gnomAD	3 prime UTR variant
rs535893731	7:73769114	T/C	SNP	dbSNP	Frequency~1000Genomes~TOPMed~gnomAD	3 prime UTR variant
rs1454770778	7:73769118	C/T	SNP	dbSNP	Frequency~TOPMed~gnomAD	3 prime UTR variant
rs1246273318	7:73769122	C/T	SNP	dbSNP	Frequency~TOPMed	3 prime UTR variant
rs1449284482	7:73769127	A/G	SNP	dbSNP	Frequency~TOPMed	3 prime UTR variant
rs1262832654	7:73769129	G/A/T	SNP	dbSNP	Frequency~TOPMed~gnomAD	3 prime UTR variant
rs1262832654	7:73769129	G/A/T	SNP	dbSNP	Frequency~TOPMed~gnomAD	3 prime UTR variant
rs1554626544	7:73769130	C/A/T	SNP	dbSNP	Frequency~gnomAD	3 prime UTR variant
rs1554626544	7:73769130	C/A/T	SNP	dbSNP	Frequency~gnomAD	3 prime UTR variant
rs1786999934	7:73769133	C/T	SNP	dbSNP	Frequency~TOPMed~gnomAD	3 prime UTR variant
rs1786999996	7:73769136	G/T	SNP	dbSNP	Frequency~TOPMed	3 prime UTR variant
rs1787000055	7:73769137	C/T	SNP	dbSNP	Frequency~TOPMed	3 prime UTR variant
rs1054700451	7:73769147	G/T	SNP	dbSNP	Frequency~TOPMed~gnomAD	3 prime UTR variant
rs1554626547	7:73769151	G/A	SNP	dbSNP	Frequency~TOPMed~gnomAD	3 prime UTR variant
rs1352465587	7:73769154	T/C/G	SNP	dbSNP	Frequency~TOPMed	3 prime UTR variant
rs1352465587	7:73769154	T/C/G	SNP	dbSNP	Frequency~TOPMed	3 prime UTR variant
rs1787000711	7:73769158	C/T	SNP	dbSNP	Frequency~gnomAD	3 prime UTR variant
rs1283456179	7:73769159	A/C/T	SNP	dbSNP	Frequency~TOPMed~gnomAD	3 prime UTR variant
rs1283456179	7:73769159	A/C/T	SNP	dbSNP	Frequency~TOPMed~gnomAD	3 prime UTR variant
rs144496609	7:73769162	C/G	SNP	dbSNP	Frequency~1000Genomes~TOPMed~gnomAD	3 prime UTR variant
rs1347955808	7:73769165	T/C	SNP	dbSNP	Frequency~TOPMed~gnomAD	3 prime UTR variant
rs1273781649	7:73769169	G/A	SNP	dbSNP	Frequency~TOPMed~gnomAD	3 prime UTR variant
rs1584302059	7:73769176	C/T	SNP	dbSNP	Frequency~TOPMed	3 prime UTR variant
rs1434167056	7:73769179	T/G	SNP	dbSNP	Frequency~1000Genomes~TOPMed~gnomAD	3 prime UTR variant
rs1328157791	7:73769182	G/A	SNP	dbSNP	Frequency~TOPMed~gnomAD	3 prime UTR variant
rs1787001352	7:73769183	C/A	SNP	dbSNP	Frequency~TOPMed	3 prime UTR variant
rs368042618	7:73769186	C/T	SNP	dbSNP	Frequency~1000Genomes~TOPMed~gnomAD	3 prime UTR variant
rs1787001636	7:73769189	A/G	SNP	dbSNP	Frequency~TOPMed	3 prime UTR variant
rs543070579	7:73769190	G/C	SNP	dbSNP	Frequency~1000Genomes	3 prime UTR variant
rs1787001743	7:73769191	T/C	SNP	dbSNP	Frequency~TOPMed	3 prime UTR variant
rs1399174514	7:73769192	C/A/T	SNP	dbSNP	Frequency~TOPMed~gnomAD	3 prime UTR variant
rs1399174514	7:73769192	C/A/T	SNP	dbSNP	Frequency~TOPMed~gnomAD	3 prime UTR variant
rs903317791	7:73769193	G/T	SNP	dbSNP	Frequency~TOPMed~gnomAD	3 prime UTR variant
rs371792792	7:73769198	C/T	SNP	dbSNP	Frequency~1000Genomes~TOPMed~gnomAD	3 prime UTR variant
rs1424526116	7:73769201	G/A/C	SNP	dbSNP	Frequency~TOPMed~gnomAD	3 prime UTR variant
rs1424526116	7:73769201	G/A/C	SNP	dbSNP	Frequency~TOPMed~gnomAD	3 prime UTR variant
rs1170936436	7:73769202	G/A	SNP	dbSNP	Frequency~TOPMed~gnomAD	3 prime UTR variant
rs1787002326	7:73769204	C/T	SNP	dbSNP	Frequency~TOPMed	3 prime UTR variant
rs1476652670	7:73769205	C/G/T	SNP	dbSNP	Frequency~TOPMed~gnomAD	3 prime UTR variant
rs1476652670	7:73769205	C/G/T	SNP	dbSNP	Frequency~TOPMed~gnomAD	3 prime UTR variant
rs1787002536	7:73769213	C/G/T	SNP	dbSNP	Frequency~TOPMed	3 prime UTR variant
rs1787002536	7:73769213	C/G/T	SNP	dbSNP	Frequency~TOPMed	3 prime UTR variant
rs1193325224	7:73769214	G/A/C	SNP	dbSNP	Frequency~1000Genomes~TOPMed~gnomAD	3 prime UTR variant
rs1193325224	7:73769214	G/A/C	SNP	dbSNP	Frequency~1000Genomes~TOPMed~gnomAD	3 prime UTR variant
rs1260125549	7:73769216	G/C	SNP	dbSNP	Frequency~TOPMed~gnomAD	3 prime UTR variant
rs1554626553	7:73769218	C/A	SNP	dbSNP	Frequency~gnomAD	3 prime UTR variant
rs1787002815	7:73769219	T/G	SNP	dbSNP	Frequency~gnomAD	3 prime UTR variant
rs1554626554	7:73769220	G/A	SNP	dbSNP	Frequency~TOPMed	3 prime UTR variant
rs1212549548	7:73769221	C/T	SNP	dbSNP	Frequency~TOPMed	3 prime UTR variant
rs1442682165	7:73769222	T/C	SNP	dbSNP	Frequency~TOPMed	3 prime UTR variant
rs1277242560	7:73769228	A/C	SNP	dbSNP	Frequency~TOPMed~gnomAD	3 prime UTR variant
rs1216988216	7:73769233	C/T	SNP	dbSNP	Frequency~TOPMed	3 prime UTR variant
rs1341311315	7:73769234	C/T	SNP	dbSNP	Frequency~TOPMed	3 prime UTR variant
rs901236241	7:73769236	C/T	SNP	dbSNP	Frequency~TOPMed~gnomAD	3 prime UTR variant
rs1270698077	7:73769238	G/T	SNP	dbSNP	Frequency~TOPMed	3 prime UTR variant
rs1218013350	7:73769241	C/T	SNP	dbSNP	Frequency~TOPMed~gnomAD	3 prime UTR variant
rs1338135296	7:73769244	C/T	SNP	dbSNP	Frequency~TOPMed~gnomAD	3 prime UTR variant
rs571329309	7:73769245	G/A	SNP	dbSNP	Frequency~TOPMed~gnomAD	3 prime UTR variant
rs1314549230	7:73769246	C/T	SNP	dbSNP	Frequency~TOPMed	3 prime UTR variant
rs1415596773	7:73769247	G/C	SNP	dbSNP	Frequency~TOPMed~gnomAD	3 prime UTR variant
rs1787003718	7:73769251	G/A	SNP	dbSNP	Frequency~TOPMed~gnomAD	3 prime UTR variant
rs1358838270	7:73769255	C/T	SNP	dbSNP	Frequency~TOPMed	3 prime UTR variant
rs996965280	7:73769264	T/A/G	SNP	dbSNP	Frequency~TOPMed~gnomAD	3 prime UTR variant
rs996965280	7:73769264	T/A/G	SNP	dbSNP	Frequency~TOPMed~gnomAD	3 prime UTR variant
rs1787003861	7:73769265	G/A	SNP	dbSNP	Frequency~TOPMed	3 prime UTR variant
rs776419519	7:73769273	G/A/C/T	SNP	dbSNP	Frequency~TOPMed~gnomAD	3 prime UTR variant
rs776419519	7:73769273	G/A/C/T	SNP	dbSNP	Frequency~TOPMed~gnomAD	3 prime UTR variant
rs776419519	7:73769273	G/A/C/T	SNP	dbSNP	Frequency~TOPMed~gnomAD	3 prime UTR variant
rs1028301742	7:73769280	T/A/C	SNP	dbSNP	Frequency~TOPMed~gnomAD	3 prime UTR variant
rs1028301742	7:73769280	T/A/C	SNP	dbSNP	Frequency~TOPMed~gnomAD	3 prime UTR variant
rs1189133277	7:73769283	G/A	SNP	dbSNP	Frequency~TOPMed	3 prime UTR variant
rs1787004169	7:73769284	A/T	SNP	dbSNP	Frequency~gnomAD	3 prime UTR variant
rs1005430918	7:73769294	G/A	SNP	dbSNP	Frequency~TOPMed~gnomAD	3 prime UTR variant
rs533886800	7:73769295	C/A/T	SNP	dbSNP	Frequency~TOPMed~gnomAD	3 prime UTR variant
rs533886800	7:73769295	C/A/T	SNP	dbSNP	Frequency~TOPMed~gnomAD	3 prime UTR variant
rs1563619197	7:73769297	C/T	SNP	dbSNP	Frequency~TOPMed	3 prime UTR variant
rs576952029	7:73769302	G/A	SNP	dbSNP	Frequency~1000Genomes~TOPMed~gnomAD	3 prime UTR variant
rs1554626568	7:73769309	T/C	SNP	dbSNP	Frequency~gnomAD	3 prime UTR variant
rs1258213084	7:73769316	C/T	SNP	dbSNP	Frequency~TOPMed~gnomAD	3 prime UTR variant
rs1787004968	7:73769321	C/T	SNP	dbSNP	Frequency~TOPMed	3 prime UTR variant
rs1563619210	7:73769327	G/A	SNP	dbSNP	Frequency~gnomAD	3 prime UTR variant
rs1316035574	7:73769328	C/T	SNP	dbSNP	Frequency~TOPMed~gnomAD	3 prime UTR variant
rs1563619234	7:73769330	G/A/T	SNP	dbSNP	Frequency~1000Genomes	3 prime UTR variant
rs1563619234	7:73769330	G/A/T	SNP	dbSNP	Frequency~1000Genomes	3 prime UTR variant
rs1282648052	7:73769331	T/C	SNP	dbSNP	Frequency~TOPMed~gnomAD	3 prime UTR variant
rs1444708497	7:73769333	G/A	SNP	dbSNP	Frequency~TOPMed~gnomAD	3 prime UTR variant
rs1464483280	7:73769341	G/A/C	SNP	dbSNP	Frequency~TOPMed	3 prime UTR variant
rs1464483280	7:73769341	G/A/C	SNP	dbSNP	Frequency~TOPMed	3 prime UTR variant
rs376199383	7:73769345	T/A/G	SNP	dbSNP	Frequency~1000Genomes~ESP~TOPMed~gnomAD	3 prime UTR variant
rs376199383	7:73769345	T/A/G	SNP	dbSNP	Frequency~1000Genomes~ESP~TOPMed~gnomAD	3 prime UTR variant
rs1787006631	7:73769347	G/C	SNP	dbSNP	Frequency~TOPMed	3 prime UTR variant
rs782676405	7:73769348	G/T	SNP	dbSNP	Frequency~ExAC~TOPMed~gnomAD	3 prime UTR variant
rs1238223132	7:73769350	G/A	SNP	dbSNP	Frequency~TOPMed	3 prime UTR variant
rs1177503662	7:73769351	G/T	SNP	dbSNP	Frequency~TOPMed~gnomAD	3 prime UTR variant
rs371634289	7:73769356	G/A	SNP	dbSNP	Frequency~ESP~TOPMed~gnomAD	3 prime UTR variant
rs1554626585	7:73769357	G/T	SNP	dbSNP	Frequency~gnomAD	3 prime UTR variant
rs373358033	7:73769359	G/A	SNP	dbSNP	Frequency~1000Genomes~ESP~ExAC~TOPMed~gnomAD	3 prime UTR variant
rs1554626591	7:73769363	G/A	SNP	dbSNP	Frequency~gnomAD	3 prime UTR variant
rs1274992648	7:73769364	T/A/G	SNP	dbSNP	Frequency~TOPMed~gnomAD	3 prime UTR variant
rs1274992648	7:73769364	T/A/G	SNP	dbSNP	Frequency~TOPMed~gnomAD	3 prime UTR variant
rs1221946749	7:73769367	G/T	SNP	dbSNP	Frequency~TOPMed~gnomAD	3 prime UTR variant
rs782469277	7:73769377	C/A/T	SNP	dbSNP	Frequency~ExAC~TOPMed~gnomAD	3 prime UTR variant
rs782469277	7:73769377	C/A/T	SNP	dbSNP	Frequency~ExAC~TOPMed~gnomAD	3 prime UTR variant
rs782565724	7:73769378	G/A	SNP	dbSNP	Frequency~ExAC~gnomAD	3 prime UTR variant
rs1225649880	7:73769381	T/C	SNP	dbSNP	Frequency~TOPMed	3 prime UTR variant
rs1787007507	7:73769384	C/A	SNP	dbSNP	Frequency~TOPMed	3 prime UTR variant
rs149148178	7:73769385	C/T	SNP	dbSNP	Frequency~ESP~TOPMed	3 prime UTR variant
rs781839781	7:73770056	C/A/T	SNP	dbSNP	Frequency~ExAC~TOPMed~gnomAD	5 prime UTR variant
rs781839781	7:73770056	C/A/T	SNP	dbSNP	Frequency~ExAC~TOPMed~gnomAD	5 prime UTR variant
rs1787024471	7:73770057	G/A/C	SNP	dbSNP	Frequency~TOPMed	5 prime UTR variant
rs1787024471	7:73770057	G/A/C	SNP	dbSNP	Frequency~TOPMed	5 prime UTR variant
rs1787024699	7:73770066	C/G	SNP	dbSNP	Frequency~TOPMed	5 prime UTR variant
rs1377573447	7:73770067	C/A/T	SNP	dbSNP	Frequency~TOPMed~gnomAD	5 prime UTR variant
rs1377573447	7:73770067	C/A/T	SNP	dbSNP	Frequency~TOPMed~gnomAD	5 prime UTR variant
rs782654997	7:73770068	C/G/T	SNP	dbSNP	Frequency~ExAC~TOPMed~gnomAD	5 prime UTR variant
rs782654997	7:73770068	C/G/T	SNP	dbSNP	Frequency~ExAC~TOPMed~gnomAD	5 prime UTR variant
rs375221354	7:73770069	G/A	SNP	dbSNP	Frequency~1000Genomes~ESP~ExAC~TOPMed~gnomAD	5 prime UTR variant
rs1787024924	7:73770072	C/A	SNP	dbSNP	Frequency~TOPMed	5 prime UTR variant
rs369537981	7:73770073	C/T	SNP	dbSNP	Frequency~1000Genomes~ESP~ExAC~TOPMed~gnomAD	5 prime UTR variant
rs1554626785	7:73770077	G/A/C	SNP	dbSNP	Frequency~gnomAD	5 prime UTR variant
rs1554626785	7:73770077	G/A/C	SNP	dbSNP	Frequency~gnomAD	5 prime UTR variant
rs1281476681	7:73770079	G/A/C	SNP	dbSNP	Frequency~TOPMed~gnomAD	5 prime UTR variant
rs1281476681	7:73770079	G/A/C	SNP	dbSNP	Frequency~TOPMed~gnomAD	5 prime UTR variant
rs542099260	7:73770080	T/C/G	SNP	dbSNP	Frequency~1000Genomes~ExAC~TOPMed~gnomAD	5 prime UTR variant
rs542099260	7:73770080	T/C/G	SNP	dbSNP	Frequency~1000Genomes~ExAC~TOPMed~gnomAD	5 prime UTR variant
rs1787025258	7:73770081	G/A	SNP	dbSNP	Frequency~TOPMed~gnomAD	5 prime UTR variant
rs1554626787	7:73770084	T/C	SNP	dbSNP	Frequency~gnomAD	5 prime UTR variant
rs1345543732	7:73770086	C/A/T	SNP	dbSNP	Frequency~TOPMed~gnomAD	5 prime UTR variant
rs1345543732	7:73770086	C/A/T	SNP	dbSNP	Frequency~TOPMed~gnomAD	5 prime UTR variant
rs1787025415	7:73770087	G/A	SNP	dbSNP	Frequency~gnomAD	5 prime UTR variant
rs782199123	7:73770089	G/A/T	SNP	dbSNP	Frequency~ExAC~gnomAD	5 prime UTR variant
rs782199123	7:73770089	G/A/T	SNP	dbSNP	Frequency~ExAC~gnomAD	5 prime UTR variant
rs1787025530	7:73770091	G/A	SNP	dbSNP	Frequency~TOPMed	5 prime UTR variant
rs1554626792	7:73770094	G/A	SNP	dbSNP	Frequency~gnomAD	5 prime UTR variant
rs1274177417	7:73770101	G/A/T	SNP	dbSNP	Frequency~TOPMed~gnomAD	5 prime UTR variant
rs1274177417	7:73770101	G/A/T	SNP	dbSNP	Frequency~TOPMed~gnomAD	5 prime UTR variant
rs977883863	7:73770103	G/A	SNP	dbSNP	Frequency~1000Genomes~TOPMed~gnomAD	5 prime UTR variant
rs7084	7:73770105	G/A/C/T	SNP	dbSNP	Frequency~1000Genomes~TOPMed~gnomAD	5 prime UTR variant
rs7084	7:73770105	G/A/C/T	SNP	dbSNP	Frequency~1000Genomes~TOPMed~gnomAD	5 prime UTR variant
rs7084	7:73770105	G/A/C/T	SNP	dbSNP	Frequency~1000Genomes~TOPMed~gnomAD	5 prime UTR variant
rs1278646519	7:73770108	C/T	SNP	dbSNP	Frequency~TOPMed~gnomAD	5 prime UTR variant
rs1399586334	7:73770109	G/A	SNP	dbSNP	Frequency~TOPMed	5 prime UTR variant
rs576490190	7:73770110	G/A	SNP	dbSNP	Frequency~1000Genomes~TOPMed~gnomAD	5 prime UTR variant
rs543963096	7:73770111	G/C	SNP	dbSNP	Frequency~1000Genomes~TOPMed~gnomAD	5 prime UTR variant
rs1787026079	7:73770112	G/A	SNP	dbSNP	Frequency~gnomAD	5 prime UTR variant
rs922840098	7:73770113	C/A	SNP	dbSNP	Frequency~TOPMed	5 prime UTR variant
rs1415119230	7:73770115	G/A/T	SNP	dbSNP	Frequency~TOPMed~gnomAD	5 prime UTR variant
rs1415119230	7:73770115	G/A/T	SNP	dbSNP	Frequency~TOPMed~gnomAD	5 prime UTR variant
rs1171323838	7:73770116	C/G	SNP	dbSNP	Frequency~TOPMed	5 prime UTR variant
rs1787026260	7:73770118	G/A	SNP	dbSNP	Frequency~gnomAD	5 prime UTR variant
rs1787026350	7:73770124	G/C	SNP	dbSNP	Frequency~TOPMed	5 prime UTR variant
rs1787026383	7:73770126	C/T	SNP	dbSNP	Frequency~TOPMed	5 prime UTR variant
rs1479116838	7:73770129	G/A/T	SNP	dbSNP	Frequency~TOPMed~gnomAD	5 prime UTR variant
rs1479116838	7:73770129	G/A/T	SNP	dbSNP	Frequency~TOPMed~gnomAD	5 prime UTR variant
rs1554626805	7:73770134	G/A	SNP	dbSNP	Frequency~gnomAD	5 prime UTR variant
rs1787026569	7:73770136	G/A/C/T	SNP	dbSNP	Frequency~TOPMed~gnomAD	5 prime UTR variant
rs1787026569	7:73770136	G/A/C/T	SNP	dbSNP	Frequency~TOPMed~gnomAD	5 prime UTR variant
rs1787026569	7:73770136	G/A/C/T	SNP	dbSNP	Frequency~TOPMed~gnomAD	5 prime UTR variant
rs985607693	7:73770137	G/A	SNP	dbSNP	Frequency~TOPMed~gnomAD	5 prime UTR variant
rs910079142	7:73770138	C/T	SNP	dbSNP	Frequency~TOPMed~gnomAD	5 prime UTR variant
rs1477257652	7:73770141	C/T	SNP	dbSNP	Frequency~TOPMed~gnomAD	5 prime UTR variant
rs1201650869	7:73770145	A/G	SNP	dbSNP	Frequency~TOPMed~gnomAD	5 prime UTR variant
rs1787029529	7:73770147	G/A	SNP	dbSNP	Frequency~TOPMed	5 prime UTR variant
rs1554626807	7:73770148	G/C	SNP	dbSNP	Frequency~TOPMed~gnomAD	5 prime UTR variant
rs941413281	7:73770150	C/A	SNP	dbSNP	Frequency~TOPMed~gnomAD	5 prime UTR variant
rs1258409881	7:73770151	G/A/T	SNP	dbSNP	Frequency~TOPMed~gnomAD	5 prime UTR variant
rs1258409881	7:73770151	G/A/T	SNP	dbSNP	Frequency~TOPMed~gnomAD	5 prime UTR variant
rs1338626682	7:73770153	A/G	SNP	dbSNP	Frequency~TOPMed~gnomAD	5 prime UTR variant
rs1787029774	7:73770154	C/A	SNP	dbSNP	Frequency~TOPMed	5 prime UTR variant
rs1554626813	7:73770155	G/T	SNP	dbSNP	Frequency~gnomAD	5 prime UTR variant
rs1787029911	7:73770159	G/C	SNP	dbSNP	Frequency~gnomAD	5 prime UTR variant
rs1787030012	7:73770162	C/G	SNP	dbSNP	Frequency~gnomAD	5 prime UTR variant
rs1286176519	7:73770163	G/A/C	SNP	dbSNP	Frequency~TOPMed~gnomAD	5 prime UTR variant
rs1286176519	7:73770163	G/A/C	SNP	dbSNP	Frequency~TOPMed~gnomAD	5 prime UTR variant
rs1787030132	7:73770164	G/C	SNP	dbSNP	Frequency~TOPMed	5 prime UTR variant
rs1339925090	7:73770167	T/G	SNP	dbSNP	Frequency~TOPMed	5 prime UTR variant
rs1467609791	7:73770170	C/T	SNP	dbSNP	Frequency~TOPMed~gnomAD	5 prime UTR variant
rs1787030804	7:73770172	C/T	SNP	dbSNP	Frequency~TOPMed	5 prime UTR variant
rs1401694250	7:73770176	G/A	SNP	dbSNP	Frequency~TOPMed~gnomAD	5 prime UTR variant
rs1787031020	7:73770178	C/A	SNP	dbSNP	Frequency~TOPMed	5 prime UTR variant
rs1787031063	7:73770180	G/A	SNP	dbSNP	Frequency~TOPMed	5 prime UTR variant
rs1170326561	7:73770181	C/A	SNP	dbSNP	Frequency~TOPMed~gnomAD	5 prime UTR variant
rs1787031146	7:73770182	G/T	SNP	dbSNP	Frequency~TOPMed~gnomAD	5 prime UTR variant
rs1554626822	7:73770184	G/A/T	SNP	dbSNP	Frequency~TOPMed~gnomAD	5 prime UTR variant
rs1554626822	7:73770184	G/A/T	SNP	dbSNP	Frequency~TOPMed~gnomAD	5 prime UTR variant
rs145265326	7:73770186	G/A	SNP	dbSNP	Frequency~1000Genomes~TOPMed~gnomAD	5 prime UTR variant
rs1416483757	7:73770188	T/C	SNP	dbSNP	Frequency~TOPMed~gnomAD	5 prime UTR variant
rs532606506	7:73770191	C/A	SNP	dbSNP	Frequency~1000Genomes~TOPMed~gnomAD	5 prime UTR variant
rs1787031403	7:73770192	G/C	SNP	dbSNP	Frequency~TOPMed	5 prime UTR variant
rs547684730	7:73770193	G/C	SNP	dbSNP	Frequency~1000Genomes~TOPMed~gnomAD	5 prime UTR variant
rs147217975	7:73770194	C/G/T	SNP	dbSNP	Frequency~1000Genomes~TOPMed~gnomAD	5 prime UTR variant
rs147217975	7:73770194	C/G/T	SNP	dbSNP	Frequency~1000Genomes~TOPMed~gnomAD	5 prime UTR variant
rs1022054172	7:73770196	C/A/T	SNP	dbSNP	Frequency~TOPMed~gnomAD	5 prime UTR variant
rs1022054172	7:73770196	C/A/T	SNP	dbSNP	Frequency~TOPMed~gnomAD	5 prime UTR variant
rs1181237202	7:73770197	G/C	SNP	dbSNP	Frequency~TOPMed	5 prime UTR variant
rs6460054	7:73770204	T/C	SNP	dbSNP	Frequency~1000Genomes~Cited~TOPMed~gnomAD	5 prime UTR variant
rs1238722089	7:73770206	C/A	SNP	dbSNP	Frequency~TOPMed~gnomAD	5 prime UTR variant
rs1198009604	7:73770210	C/G	SNP	dbSNP	Frequency~TOPMed~gnomAD	5 prime UTR variant
rs1787031947	7:73770214	C/T	SNP	dbSNP	Frequency~TOPMed	5 prime UTR variant
rs1305542326	7:73770215	C/G/T	SNP	dbSNP	Frequency~TOPMed~gnomAD	5 prime UTR variant
rs1305542326	7:73770215	C/G/T	SNP	dbSNP	Frequency~TOPMed~gnomAD	5 prime UTR variant
rs1291822873	7:73770217	C/T	SNP	dbSNP	Frequency~TOPMed~gnomAD	5 prime UTR variant
rs11549497	7:73770218	G/A/C	SNP	dbSNP	Frequency~1000Genomes~TOPMed~gnomAD	5 prime UTR variant
rs11549497	7:73770218	G/A/C	SNP	dbSNP	Frequency~1000Genomes~TOPMed~gnomAD	5 prime UTR variant
rs1787032305	7:73770221	T/C	SNP	dbSNP	Frequency~gnomAD	5 prime UTR variant
rs1787032367	7:73770226	C/T	SNP	dbSNP	Frequency~TOPMed~gnomAD	5 prime UTR variant
rs1787032561	7:73770233	T/G	SNP	dbSNP	Frequency~TOPMed	5 prime UTR variant
rs1312953714	7:73770236	C/A	SNP	dbSNP	Frequency~TOPMed~gnomAD	5 prime UTR variant
rs1449093158	7:73770244	T/C	SNP	dbSNP	Frequency~TOPMed~gnomAD	5 prime UTR variant
rs570307339	7:73770251	C/T	SNP	dbSNP	Frequency~1000Genomes~TOPMed~gnomAD	5 prime UTR variant
rs1331244335	7:73770256	G/A	SNP	dbSNP	Frequency~TOPMed~gnomAD	5 prime UTR variant
rs1445279368	7:73770257	G/A	SNP	dbSNP	Frequency~TOPMed~gnomAD	5 prime UTR variant
rs1351950085	7:73770270	T/C	SNP	dbSNP	Frequency~TOPMed~gnomAD	5 prime UTR variant
